# Supplementary material for: Glut-3 Gene Knockdown as a Potential Strategy to Overcome Glioblastoma Radioresistance
Source: Int J Mol Sci. 2024 Feb 8;25(4):2079. doi: 10.3390/ijms25042079 (PMC10889562; doi:10.3390/ijms25042079)
Supplement: Supplementary file 1 [file ijms-25-02079-s001.zip]

Archive with 1 entries (1 files):
- ijms-2855176-supplementary.pdf
